# Supplementary material for: Serological Evidence of Akabane, Bluetongue, and Bovine Ephemeral Fever Virus Exposure in Feral Water Buffaloes from Northern Australia
Source: Viruses. 2026 Mar 16;18(3):363. doi: 10.3390/v18030363 (PMC13030519; doi:10.3390/v18030363)
Supplement: Supplementary file 1 [file viruses-18-00363-s001.zip]

Archive with 1 entries (1 files):
- viruses-4068493-supplementary.pdf
